# Supplementary material for: Ovarian Cancer Cell-Conditioning Medium Induces Cancer-Associated Fibroblast Phenoconversion through Glucose-Dependent Inhibition of Autophagy
Source: Int J Mol Sci. 2024 May 23;25(11):5691. doi: 10.3390/ijms25115691 (PMC11171902; doi:10.3390/ijms25115691)
Supplement: Supplementary file 1 [file ijms-25-05691-s001.zip]

Archive with 1 entries (1 files):
- ijms-2948279-supplementary.pdf
